# Supplementary material for: Reducing Storage-Related Bias in Reproductive Vitamin D Research: Towards a Stable and Reliable Biomarker of Ovarian Vitamin D Status
Source: Nutrients. 2025 Dec 2;17(23):3783. doi: 10.3390/nu17233783 (PMC12693851; doi:10.3390/nu17233783)
Supplement: Supplementary file 1 [file nutrients-17-03783-s001.zip]

Archive with 1 entries (1 files):
- nutrients-3985720-supplementary.xlsx
