# Supplementary material for: Reducing Storage-Related Bias in Reproductive Vitamin D Research: Towards a Stable and Reliable Biomarker of Ovarian Vitamin D Status
Source: Nutrients. 2025 Dec 2;17(23):3783. doi: 10.3390/nu17233783 (PMC12693851; doi:10.3390/nu17233783)
Supplement: Supplementary file 1 [file nutrients-17-03783-s001.zip › nutrients-3985720-supplementary.xlsx]

## Sheet: Hoja1
Patient	Condition	Biological sample	25-OH-VITD3	24,25(OH)2VITD3
1_VDO_LF_Ta	Baseline	Follicular Fluid	40.0344	7.55198
2_VDO_LF_Ta	Baseline	Follicular Fluid	87.7806	29.0432
4_VDO_LF_Ta	Baseline	Follicular Fluid	98.3019	21.0962
5_VDO_LF_Ta	Baseline	Follicular Fluid	71.5844	16.2727
6_VDO_LF_Ta	Baseline	Follicular Fluid	63.1194	13.3975
7_VDO_LF_Ta	Baseline	Follicular Fluid	104.713	24.9082
8_VDO_LF_Ta	Baseline	Follicular Fluid	80.2919	20.002
9_VDO_LF_Ta	Baseline	Follicular Fluid	60.7044	8.52626
10_VDO_LF_Ta	Baseline	Follicular Fluid	73.125	14.8583
11_VDO_LF_Ta	Baseline	Follicular Fluid	50.315	6.13984
12_VDO_LF_Ta	Baseline	Follicular Fluid	67.9869	13.3366
13_VDO_LF_Ta	Baseline	Follicular Fluid	55.0512	10.7787
14_VDO_LF_Ta	Baseline	Follicular Fluid	54.0675	10.7317
15_VDO_LF_Ta	Baseline	Follicular Fluid	110.787	22.7429
16_VDO_LF_Ta	Baseline	Follicular Fluid	53.4738	9.43738
17_VDO_LF_Ta	Baseline	Follicular Fluid	32.1912	4.43972
18_VDO_LF_Ta	Baseline	Follicular Fluid	76.365	14.1677
19_VDO_LF_Ta	Baseline	Follicular Fluid	68.6844	9.61809
20_VDO_LF_Ta	Baseline	Follicular Fluid	70.0537	13.2289
21_VDO_LF_Ta	Baseline	Follicular Fluid	79.8669	21.7627
22_VDO_LF_Ta	Baseline	Follicular Fluid	21.2056	2.43714
23_VDO_LF_Ta	Baseline	Follicular Fluid	82.9194	22.4229
24_VDO_LF_Ta	Baseline	Follicular Fluid	46.62	7.31112
25_VDO_LF_Ta	Baseline	Follicular Fluid	41.2031	7.52019
26_VDO_LF_Ta	Baseline	Follicular Fluid	30.6131	4.35493
27_VDO_LF_Ta	Baseline	Follicular Fluid	37.2769	2.25607
28_VDO_LF_Ta	Baseline	Follicular Fluid	48.1788	7.62308
29_VDO_LF_Ta	Baseline	Follicular Fluid	48.7575	8.95487
30_VDO_LF_Ta	Baseline	Follicular Fluid	58.2644	12.8492
31_VDO_LF_Ta	Baseline	Follicular Fluid	28.115	3.84922
32_VDO_LF_Ta	Baseline	Follicular Fluid	28.6294	2.94988
33_VDO_LF_Ta	Baseline	Follicular Fluid	22.5969	2.38245
34_VDO_LF_Ta	Baseline	Follicular Fluid	30.515	4.51256
35_VDO_LF_Ta	Baseline	Follicular Fluid	39.245	5.12608
1_VDO_B	Baseline	Serum	112.162	28.0154
2_VDO_B	Baseline	Serum	151.341	45.2978
4_VDO_B	Baseline	Serum	139.402	27.8038
5_VDO_B	Baseline	Serum	122.596	25.3023
6_VDO_B	Baseline	Serum	132.545	23.8945
7_VDO_B	Baseline	Serum	186.111	35.8299
8_VDO_B	Baseline	Serum	152.207	30.8685
9_VDO_B	Baseline	Serum	85.7492	9.54583
10_VDO_B	Baseline	Serum	110.53	18.5612
11_VDO_B	Baseline	Serum	83.3833	8.46322
12_VDO_B	Baseline	Serum	91.4	18.7526
13_VDO_B	Baseline	Serum	85.0325	14.8009
14_VDO_B	Baseline	Serum	97.4192	16.2768
15_VDO_B	Baseline	Serum	122.483	23.1632
16_VDO_B	Baseline	Serum	132.322	20.636
17_VDO_B	Baseline	Serum	53.085	6.27532
18_VDO_B	Baseline	Serum	97.5875	16.5361
19_VDO_B	Baseline	Serum	128.266	12.7919
20_VDO_B	Baseline	Serum	116.471	16.6252
21_VDO_B	Baseline	Serum	132.694	32.005
22_VDO_B	Baseline	Serum	43.4017	4.30873
23_VDO_B	Baseline	Serum	159.422	37.8625
24_VDO_B	Baseline	Serum	76.905	10.8792
25_VDO_B	Baseline	Serum	76.5875	10.7793
26_VDO_B	Baseline	Serum	57.1108	7.01883
27_VDO_B	Baseline	Serum	29.0475	1.57388
28_VDO_B	Baseline	Serum	81.86	12.0259
29_VDO_B	Baseline	Serum	106.992	15.5943
30_VDO_B	Baseline	Serum	104.765	18.753
31_VDO_B	Baseline	Serum	53.1817	5.3613
32_VDO_B	Baseline	Serum	49.4042	4.82564
33_VDO_B	Baseline	Serum	38.0733	3.29351
34_VDO_B	Baseline	Serum	47.6742	5.13349
35_VDO_B	Baseline	Serum	65.4092	7.65497
1_VDO_LF_Ta	After7months	Follicular Fluid	24	7.93269
2_VDO_LF_Ta	After7months	Follicular Fluid	42.5	24.2788
4_VDO_LF_Ta	After7months	Follicular Fluid	62.75	24.0385
5_VDO_LF_Ta	After7months	Follicular Fluid	49	19.2308
6_VDO_LF_Ta	After7months	Follicular Fluid	42	15.8654
7_VDO_LF_Ta	After7months	Follicular Fluid	63.5	26.2019
8_VDO_LF_Ta	After7months	Follicular Fluid	54.75	21.875
9_VDO_LF_Ta	After7months	Follicular Fluid	35.5	7.93269
10_VDO_LF_Ta	After7months	Follicular Fluid	47.75	16.1058
11_VDO_LF_Ta	After7months	Follicular Fluid	35.25	6.97115
12_VDO_LF_Ta	After7months	Follicular Fluid	43.25	14.9038
13_VDO_LF_Ta	After7months	Follicular Fluid	38	13.4615
14_VDO_LF_Ta	After7months	Follicular Fluid	37	11.7788
15_VDO_LF_Ta	After7months	Follicular Fluid	44	15.625
16_VDO_LF_Ta	After7months	Follicular Fluid	35.25	10.5769
17_VDO_LF_Ta	After7months	Follicular Fluid	20.75	5.04808
18_VDO_LF_Ta	After7months	Follicular Fluid	52.5	17.0673
19_VDO_LF_Ta	After7months	Follicular Fluid	38.5	9.61538
20_VDO_LF_Ta	After7months	Follicular Fluid	47	13.4615
21_VDO_LF_Ta	After7months	Follicular Fluid	50.75	23.0769
22_VDO_LF_Ta	After7months	Follicular Fluid	18.5	6.73077
23_VDO_LF_Ta	After7months	Follicular Fluid	34.25	14.1827
24_VDO_LF_Ta	After7months	Follicular Fluid	22.25	5.52885
25_VDO_LF_Ta	After7months	Follicular Fluid	25.25	6.73077
26_VDO_LF_Ta	After7months	Follicular Fluid	20.25	5.04808
27_VDO_LF_Ta	After7months	Follicular Fluid	24.75	2.88462
28_VDO_LF_Ta	After7months	Follicular Fluid	32	9.13462
29_VDO_LF_Ta	After7months	Follicular Fluid	35.5	9.13462
30_VDO_LF_Ta	After7months	Follicular Fluid	42.25	13.7019
31_VDO_LF_Ta	After7months	Follicular Fluid	20.25	4.32692
32_VDO_LF_Ta	After7months	Follicular Fluid	19	3.60577
33_VDO_LF_Ta	After7months	Follicular Fluid	16.75	3.125
34_VDO_LF_Ta	After7months	Follicular Fluid	22.75	5.04808
35_VDO_LF_Ta	After7months	Follicular Fluid	30.25	6.73077
1_VDO_B	After7months	Serum	66.25	25
2_VDO_B	After7months	Serum	84.5	36.7788
4_VDO_B	After7months	Serum	92.75	28.3654
5_VDO_B	After7months	Serum	85.5	27.1635
6_VDO_B	After7months	Serum	72.75	21.875
7_VDO_B	After7months	Serum	115.75	38.2212
8_VDO_B	After7months	Serum	98	32.4519
9_VDO_B	After7months	Serum	62.75	10.8173
10_VDO_B	After7months	Serum	68.75	20.9135
11_VDO_B	After7months	Serum	52.75	9.61538
12_VDO_B	After7months	Serum	65.75	20.4327
13_VDO_B	After7months	Serum	58.25	15.625
14_VDO_B	After7months	Serum	57.5	15.8654
15_VDO_B	After7months	Serum	81.25	24.5192
16_VDO_B	After7months	Serum	61	14.9038
17_VDO_B	After7months	Serum	35.75	6.97115
18_VDO_B	After7months	Serum	63.75	17.7885
19_VDO_B	After7months	Serum	71.5	12.9808
20_VDO_B	After7months	Serum	82.75	18.0288
21_VDO_B	After7months	Serum	82.75	30.7692
22_VDO_B	After7months	Serum	25	4.32692
23_VDO_B	After7months	Serum	111.75	39.6635
24_VDO_B	After7months	Serum	48	10.8173
25_VDO_B	After7months	Serum	45	9.61538
26_VDO_B	After7months	Serum	35.5	6.97115
27_VDO_B	After7months	Serum	36	3.36538
28_VDO_B	After7months	Serum	53	11.2981
29_VDO_B	After7months	Serum	69.25	14.4231
30_VDO_B	After7months	Serum	68.75	18.75
31_VDO_B	After7months	Serum	30.5	5.04808
32_VDO_B	After7months	Serum	30.25	4.56731
33_VDO_B	After7months	Serum	26.5	3.84615
34_VDO_B	After7months	Serum	31	5.52885
35_VDO_B	After7months	Serum	39.5	7.21154
